# Supplementary material for: LIN-39 is a neuron-specific developmental determinant of longevity in Caenorhabditis elegans with reduced insulin signaling
Source: Nat Commun. 2025 Jul 16;16:6566. doi: 10.1038/s41467-025-61786-y (PMC12267636; doi:10.1038/s41467-025-61786-y)
Supplement: Supplementary file 3 — Source data [file 41467_2025_61786_MOESM3_ESM.xlsx]

## Sheet: Fig. 1b
set	N
upregulated genes	3246
downregulated genes	2960
genes at opening DARs	2620
genes at closing DARs	2116
upregulated genes & genes at opening DARs	617
downregulated genes & genes at closing DARs	502

## Sheet: Fig. 1c
rowInd	rowLabel	colInd	colLabel	padj	L2OR	padj_binned
6	daf2 > WT	1	daf2 > WT	0	300	(50,Inf]
6	daf2 > WT	2	day3 < day1	0.463693	0.133346351601006	[0,1.3]
6	daf2 > WT	3	day7 < day1	0.00123589	0.591937631344577	(1.3,5]
6	daf2 > WT	4	daf2 < WT	1.13991e-08	-300	[0,1.3]
6	daf2 > WT	5	day3 > day1	0.0158895	0.421792713122025	(1.3,5]
6	daf2 > WT	6	day7 > day1	0.427846	0.1692049159278	[0,1.3]
5	day3 < day1	1	daf2 > WT	0.224565	0.228793349264663	[0,1.3]
5	day3 < day1	2	day3 < day1	0	300	(50,Inf]
5	day3 < day1	3	day7 < day1	0	4.82369240702288	(50,Inf]
5	day3 < day1	4	daf2 < WT	0.00124552	0.651228021354168	(1.3,5]
5	day3 < day1	5	day3 > day1	1.5521e-165	-300	[0,1.3]
5	day3 < day1	6	day7 > day1	9.3997e-129	-8.39585650558284	[0,1.3]
4	day7 < day1	1	daf2 > WT	0.000373817	0.658944691006167	(1.3,5]
4	day7 < day1	2	day3 < day1	0	4.97290786247668	(50,Inf]
4	day7 < day1	3	day7 < day1	0	300	(50,Inf]
4	day7 < day1	4	daf2 < WT	0.864373	-0.0811010821354752	[0,1.3]
4	day7 < day1	5	day3 > day1	5.31147e-110	-4.79306545448903	[0,1.3]
4	day7 < day1	6	day7 > day1	4.20385e-109	-300	[0,1.3]
3	daf2 < WT	1	daf2 > WT	6.97739e-09	-300	[0,1.3]
3	daf2 < WT	2	day3 < day1	0.00310211	0.598015331233444	(1.3,5]
3	daf2 < WT	3	day7 < day1	0.442714	-0.226531522342622	[0,1.3]
3	daf2 < WT	4	daf2 < WT	0	300	(50,Inf]
3	daf2 < WT	5	day3 > day1	0.481737	-0.184808006207742	[0,1.3]
3	daf2 < WT	6	day7 > day1	0.0232425	0.542936742345007	(1.3,5]
2	day3 > day1	1	daf2 > WT	1.82736e-05	0.803201557395548	(1.3,5]
2	day3 > day1	2	day3 < day1	2.32631e-166	-300	[0,1.3]
2	day3 > day1	3	day7 < day1	3.66161e-84	-4.55548388294521	[0,1.3]
2	day3 > day1	4	daf2 < WT	0.415472	0.209046574493142	[0,1.3]
2	day3 > day1	5	day3 > day1	0	300	(50,Inf]
2	day3 > day1	6	day7 > day1	0	4.0771681625261	(50,Inf]
1	day7 > day1	1	daf2 > WT	0.120682	0.358967008478567	[0,1.3]
1	day7 > day1	2	day3 < day1	1.13401e-96	-7.96375697622268	[0,1.3]
1	day7 > day1	3	day7 < day1	4.65438e-110	-300	[0,1.3]
1	day7 > day1	4	daf2 < WT	0.00266438	0.728492395446944	(1.3,5]
1	day7 > day1	5	day3 > day1	0	3.82278328893897	(50,Inf]
1	day7 > day1	6	day7 > day1	0	300	(50,Inf]

## Sheet: Fig. 1d
rowInd	rowLabel	colInd	colLabel	padj	L2OR	padj_binned
8	Enhancer	1	daf2 > WT	5.57009e-24	0.957473972820742	(20,50]
8	Enhancer	2	day3 < day1	2.95923e-24	0.551574176698625	(20,50]
8	Enhancer	3	day7 < day1	0.425843	-0.0495441072456768	[0,1.3]
8	Enhancer	4	daf2 < WT	0.000519238	-0.449199430518904	[0,1.3]
8	Enhancer	5	day3 > day1	5.30876e-23	-0.598072238452261	[0,1.3]
8	Enhancer	6	day7 > day1	1.5447e-05	-0.288433007770129	[0,1.3]
7	Gene, H420me1	1	daf2 > WT	0.343987	0.180161746458954	[0,1.3]
7	Gene, H420me1	2	day3 < day1	4.95764e-20	0.807044559571569	(10,20]
7	Gene, H420me1	3	day7 < day1	1.09431e-41	1.23954245113199	(20,50]
7	Gene, H420me1	4	daf2 < WT	0.00298167	-0.947391852099841	[0,1.3]
7	Gene, H420me1	5	day3 > day1	4.35747e-09	-0.671260825312447	[0,1.3]
7	Gene, H420me1	6	day7 > day1	9.89524e-08	-0.72074007918797	[0,1.3]
6	Heterochromatin	1	daf2 > WT	0.160826	-0.231301772962781	[0,1.3]
6	Heterochromatin	2	day3 < day1	1.24605e-18	-1.20511199040818	[0,1.3]
6	Heterochromatin	3	day7 < day1	0.0086994	-0.365725299104805	[0,1.3]
6	Heterochromatin	4	daf2 < WT	8.49343e-13	-1.81332624811031	[0,1.3]
6	Heterochromatin	5	day3 > day1	0.000596601	0.366594766180131	(1.3,5]
6	Heterochromatin	6	day7 > day1	0.0316542	0.282133454638852	(1.3,5]
5	Low signal	1	daf2 > WT	0.158371	-0.17307566297183	[0,1.3]
5	Low signal	2	day3 < day1	0.069596	-0.119365487142298	[0,1.3]
5	Low signal	3	day7 < day1	0.124591	0.109309995096	[0,1.3]
5	Low signal	4	daf2 < WT	0.000252588	-0.560548703425209	[0,1.3]
5	Low signal	5	day3 > day1	5.22592e-67	1.0340797248706	(50,Inf]
5	Low signal	6	day7 > day1	1.35261e-10	0.467783574058826	(5,10]
4	PC repressed	1	daf2 > WT	0.092508	0.251533532642902	[0,1.3]
4	PC repressed	2	day3 < day1	7.53238e-07	0.468937731687839	(5,10]
4	PC repressed	3	day7 < day1	8.63346e-28	1.06491500853329	(20,50]
4	PC repressed	4	daf2 < WT	0.0116492	-0.533653480967963	[0,1.3]
4	PC repressed	5	day3 > day1	0.664142	-0.0487207204000913	[0,1.3]
4	PC repressed	6	day7 > day1	2.46599e-05	-0.57869933380145	[0,1.3]
3	Promoter	1	daf2 > WT	3.02637e-06	-0.839212213882996	[0,1.3]
3	Promoter	2	day3 < day1	5.03554e-20	0.722205134563894	(10,20]
3	Promoter	3	day7 < day1	0.0552026	-0.183849959036385	[0,1.3]
3	Promoter	4	daf2 < WT	6.49942e-10	0.951530726861583	(5,10]
3	Promoter	5	day3 > day1	1.57264e-47	-1.7216928041388	[0,1.3]
3	Promoter	6	day7 > day1	6.18368e-09	-0.641038391586877	[0,1.3]
2	Transcription 3'	1	daf2 > WT	1.22953e-35	-1.56986357995689	[0,1.3]
2	Transcription 3'	2	day3 < day1	3.12809e-81	-1.49979882278657	[0,1.3]
2	Transcription 3'	3	day7 < day1	2.78688e-52	-1.27812687124962	[0,1.3]
2	Transcription 3'	4	daf2 < WT	3.47834e-22	1.08430494624049	(20,50]
2	Transcription 3'	5	day3 > day1	0.00138966	0.207664007222966	(1.3,5]
2	Transcription 3'	6	day7 > day1	1.88938e-19	0.642903256637672	(10,20]
1	Transcription 5'	1	daf2 > WT	6.0728e-09	0.867019768787603	(5,10]
1	Transcription 5'	2	day3 < day1	0.411672	-0.0760572168359404	[0,1.3]
1	Transcription 5'	3	day7 < day1	0.0589288	0.178550121320273	[0,1.3]
1	Transcription 5'	4	daf2 < WT	0.942246	-0.0415666513910955	[0,1.3]
1	Transcription 5'	5	day3 > day1	0.348788	-0.08869778915482	[0,1.3]
1	Transcription 5'	6	day7 > day1	4.24771e-05	-0.465449159098016	[0,1.3]

## Sheet: Fig. 1e
rowInd	rowLabel	colInd	colLabel	padj	L2OR	padj_binned
6	daf2 > WT	1	daf2 > WT	0	300	(50,Inf]
6	daf2 > WT	2	day3 < day1	1.69474e-18	2.617850717017	(10,20]
6	daf2 > WT	3	day7 < day1	1.45913e-21	2.88038079865022	(20,50]
6	daf2 > WT	4	daf2 < WT	0.9081	-300	[0,1.3]
6	daf2 > WT	5	day3 > day1	8.40346e-05	1.7752345348292	(1.3,5]
6	daf2 > WT	6	day7 > day1	0.0032949	1.555944656501	(1.3,5]
5	day3 < day1	1	daf2 > WT	3.89234e-21	2.87965781426496	(20,50]
5	day3 < day1	2	day3 < day1	0	300	(50,Inf]
5	day3 < day1	3	day7 < day1	0	6.65237546679998	(50,Inf]
5	day3 < day1	4	daf2 < WT	0.00553876	2.01658128843382	(1.3,5]
5	day3 < day1	5	day3 > day1	1.44112e-10	-300	[0,1.3]
5	day3 < day1	6	day7 > day1	1.51114e-08	-300	[0,1.3]
4	day7 < day1	1	daf2 > WT	5.81982e-25	3.18563074611781	(20,50]
4	day7 < day1	2	day3 < day1	0	6.78148800347471	(50,Inf]
4	day7 < day1	3	day7 < day1	0	300	(50,Inf]
4	day7 < day1	4	daf2 < WT	0.00268211	2.26997086970405	(1.3,5]
4	day7 < day1	5	day3 > day1	1.43803e-05	-2.76683933310578	[0,1.3]
4	day7 < day1	6	day7 > day1	3.342e-07	-300	[0,1.3]
3	daf2 < WT	1	daf2 > WT	0.684294	-300	[0,1.3]
3	daf2 < WT	2	day3 < day1	0.00210119	1.98469545912203	(1.3,5]
3	daf2 < WT	3	day7 < day1	0.000918344	2.20405455405388	(1.3,5]
3	daf2 < WT	4	daf2 < WT	0	300	(50,Inf]
3	daf2 < WT	5	day3 > day1	1	-0.375342032429556	[0,1.3]
3	daf2 < WT	6	day7 > day1	0.0955414	1.63490216670781	[0,1.3]
2	day3 > day1	1	daf2 > WT	1.05824e-06	2.3728411123047	(5,10]
2	day3 > day1	2	day3 < day1	6.95332e-11	-300	[0,1.3]
2	day3 > day1	3	day7 < day1	0.000214231	-2.45139759283594	[0,1.3]
2	day3 > day1	4	daf2 < WT	1	0.00377150884817755	[0,1.3]
2	day3 > day1	5	day3 > day1	0	300	(50,Inf]
2	day3 > day1	6	day7 > day1	2.31988e-274	6.43897772379957	(50,Inf]
1	day7 > day1	1	daf2 > WT	0.000173464	2.16178643455958	(1.3,5]
1	day7 > day1	2	day3 < day1	6.17382e-07	-300	[0,1.3]
1	day7 > day1	3	day7 < day1	1.56486e-07	-300	[0,1.3]
1	day7 > day1	4	daf2 < WT	0.119224	1.98487929598186	[0,1.3]
1	day7 > day1	5	day3 > day1	1.2361e-262	6.24921332707667	(50,Inf]
1	day7 > day1	6	day7 > day1	0	300	(50,Inf]

## Sheet: Fig. 1f
tgt	padj	L2OR
nervous system development	6.60626e-16	3.01231537926995
generation of neurons	6.60626e-16	3.15689694102121
neurogenesis	6.60626e-16	3.14330869978512
cell migration	4.08468e-08	2.9767762536823
localization of cell	1.1639e-07	2.85174339076327
neuron projection development	1.55975e-07	2.71211768611463
movement of cell or subcellular component	3.07101e-07	2.35218684888963
plasma membrane bounded cell projection organization	9.12687e-07	2.35686940990109
cell adhesion	9.12687e-07	3.16855768904409
biological adhesion	9.12687e-07	3.16855768904409

## Sheet: Fig. 2a
tgt	padj	L2OR
ces-2	1.54627e-07	3.12015980195482
snai-1	2.37943e-06	1.55179728447282
atf-2	0.000380453	2.40950407807247
ces-2_2	0.00250211	1.6081098935693
zip-7	0.00250211	2.32829314925587
zip-8	0.0107602	3.14948126710926
elt-1	0.0118586	1.37651512353514
atf-7	0.0125027	0.95801874998462
atf-5	0.0497338	1.06244888138952
lin-39	0.0609134	1.33652177284456

## Sheet: Fig. 2b
tgt	padj	L2OR
nhr2_MS	1.54893e-55	3.39022684477848
cnd1_MS	1.58173e-21	2.3872820302226
zip8_MS	1.50875e-16	2.49582283027394
unc62_MS	1.29056e-12	1.8392081264149
lin32_MS	2.74676e-11	2.26801337582366
elt1_MS	3.42422e-09	2.14069588133538
hmg4_EE	2.24707e-08	1.6242666906662
lin14_L1	3.44995e-08	1.08530337389852
mls2_MS	7.87192e-08	1.64890332000643
ref2_LE	4.88862e-07	1.48928074599113

## Sheet: Fig. 2c
rnai	Daf2	Eri1
atf-2	4.4	-13
atf-5	-2.2	10.7
atf-7	-12.7	-14.9
ces-2	-2.7	-4.5
cnd-1	-10.3	5.5
elt-1	5.9	-7.2
nhr-2	0.4	-2.5
zip-7	-0.2	21.8
zip-8	-1.1	6.3
lin-32;1	-5.8	14.6
lin-39;1	-29.2	-9.9
lin-32;2	-15.7	-0.2
lin-39;2	-29.5	4.6

## Sheet: Fig. 2d
strain	rnai	time	estimate	conf.high	conf.low
daf-2	lin-39	0	0.997561	1	0.992798
daf-2	lin-39	9	0.995122	1	0.988401
daf-2	lin-39	12	0.982927	0.995546	0.970467
daf-2	lin-39	17	0.931707	0.956447	0.907608
daf-2	lin-39	20	0.858537	0.892941	0.825457
daf-2	lin-39	23	0.736585	0.780481	0.695159
daf-2	lin-39	26	0.64878	0.696671	0.604182
daf-2	lin-39	30	0.502439	0.553244	0.4563
daf-2	lin-39	33	0.417073	0.467639	0.371975
daf-2	lin-39	37	0.302439	0.350333	0.261093
daf-2	lin-39	40	0.207317	0.250516	0.171567
daf-2	lin-39	44	0.0902439	0.122713	0.0663659
daf-2	lin-39	48	0.0317073	0.0541337	0.0185717
daf-2	lin-39	51	0.0097561	0.02587	0.00367923
daf-2	lin-39	57	0.00243902	0.0172734	0.000344392
daf-2	lin-39	60	0
WT	lin-39	0	0.996337	1	0.989197
WT	lin-39	9	0.908425	0.943291	0.874847
WT	lin-39	12	0.703297	0.759626	0.651144
WT	lin-39	16	0.498168	0.561154	0.442252
WT	lin-39	19	0.336996	0.398002	0.285342
WT	lin-39	22	0.175824	0.227309	0.136001
WT	lin-39	26	0.0842491	0.12457	0.0569795
WT	lin-39	29	0.018315	0.043649	0.00768494
WT	lin-39	32	0.003663	0.0259107	0.000517841
WT	lin-39	36	0
daf-2	control	0	0.998613	1	0.9959
daf-2	control	12	0.993065	0.999141	0.987026
daf-2	control	17	0.976422	0.98756	0.965409
daf-2	control	20	0.945908	0.962564	0.929541
daf-2	control	23	0.87656	0.900903	0.852876
daf-2	control	26	0.850208	0.87666	0.824554
daf-2	control	30	0.808599	0.837831	0.780387
daf-2	control	33	0.761442	0.793196	0.73096
daf-2	control	37	0.704577	0.738678	0.67205
daf-2	control	40	0.621359	0.657792	0.586944
daf-2	control	44	0.432732	0.470451	0.398038
daf-2	control	48	0.220527	0.252965	0.192249
daf-2	control	51	0.0790569	0.101423	0.0616231
daf-2	control	54	0.0263523	0.0410683	0.0169095
daf-2	control	57	0.00970874	0.0202918	0.0046452
daf-2	control	60	0
WT	control	0	0.997758	1	0.993378
WT	control	9	0.952915	0.972777	0.933458
WT	control	12	0.778027	0.817567	0.740399
WT	control	16	0.459641	0.5083	0.41564
WT	control	19	0.347534	0.39466	0.306035
WT	control	22	0.235426	0.278285	0.199168
WT	control	26	0.121076	0.155473	0.0942896
WT	control	29	0.0381166	0.0607558	0.0239133
WT	control	32	0.0179372	0.0356442	0.00902654
WT	control	36	0.00224215	0.0158822	0.000316533
WT	control	39	0

## Sheet: Fig. 2e
strain	rnai	time	estimate	conf.high	conf.low
WT	control	0	0.995283	1	0.986102
WT	control	9	0.990566	1	0.977638
WT	control	12	0.962264	0.98826	0.936952
WT	control	16	0.877358	0.922644	0.834295
WT	control	19	0.778302	0.836275	0.724347
WT	control	22	0.443396	0.515575	0.381322
WT	control	26	0.212264	0.275104	0.163778
WT	control	29	0.0660377	0.109558	0.0398051
WT	control	32	0.0377358	0.0744675	0.0191224
WT	control	36	0
WT	LIN39	0	0.997283	1	0.991978
WT	LIN39	12	0.986413	0.998312	0.974656
WT	LIN39	16	0.940217	0.964755	0.916304
WT	LIN39	19	0.904891	0.935366	0.875409
WT	LIN39	22	0.711957	0.759761	0.66716
WT	LIN39	26	0.377717	0.430646	0.331294
WT	LIN39	29	0.160326	0.202558	0.126899
WT	LIN39	32	0.0570652	0.0864453	0.0376705
WT	LIN39	36	0

[truncated: 25 more sheets: Fig. 3a, Fig. 3b, Fig. 3c, Fig. 4a, Fig. 4b, Fig. 4c, Fig. 4d, Fig. 4e, Fig. 4f, Fig. 4g, Fig. 4h, Fig. S1a, Fig. S1b, Fig. S2, Fig. S3a, Fig. S3b, Fig. S4a, Fig. S4b, Fig. S5a, Fig. S5b …]
